# Supplementary material for: Age at onset and gene variants predict lifespan and disease duration in childhood neuronal ceroid lipofuscinoses
Source: Dev Med Child Neurol. 2025 Jul 24;68(2):276–86. doi: 10.1111/dmcn.16416 (PMC12766547; doi:10.1111/dmcn.16416)
Supplement: Supplementary file 2 — Table S1: Demographic Data of the CLNet Cohort. [file DMCN-68-276-s004.xlsx]

## Sheet: Foglio1
Supporting Table S1 - Demographic Data of the CLNet Cohort
	Patients (M/F)	Siblings		Ancestry			Birth
				Italian	Foreign		before yr 2000	after yr 2000
CLNet cohort	152 (77/75)	48		120	32		83	69
INCL	13 (6/7)	4		9	4		4	9
CLN1	7 (5/2)	2		5	2		3	4
vINCL
CLN10	5 (1/4)	2		4	1		1	4
CLN14	1 (0/1)	-		-	1		-	1
LINCL	101 (54/47)	29		73	28		50	51
CLN2	28 (10/18)	6		21	7		11	17
vLINCL
CLN1	8 (4/4)	2		5	3		7	1
CLN5	8 (4/4)	-		6	2		2	6
CLN6	22 (12/10)	8		18	4		12	10
CLN7	24 (14/10)	11		15	9		13	11
CLN8	9 (8/1)	-		6	3		5	4
CLN10	2 (2/0)	2		2	-		-	2
JNCL	38 (17/21)	15		38	-		29	9
CLN3	24 (11/13)	8		24	-		18	6
vJNCL
CLN1	2 (1/1)	2		2	-		2	-
CLN2	4 (1/3)	3		4	-		4	-
CLN5	4 (4/0)	2		4	-		3	1
CLN6	4 (0/4)	-		4	-		2	2
The CLNet cohort is divided into three groups according to the age of disease onset: Infantile (INCL), Late Infantile LINCL, Juvenile (JNCL) NCLs. Each group is subdivided into forms named according to the mutated gene. CLN1, CLN2, CLN3 diseases are considered the representative form of each group, whereas the remaining ones were grouped as variants (vNCL; see Materials and Methods). M, male; F, …
