# Supplementary material for: Age at onset and gene variants predict lifespan and disease duration in childhood neuronal ceroid lipofuscinoses
Source: Dev Med Child Neurol. 2025 Jul 24;68(2):276–86. doi: 10.1111/dmcn.16416 (PMC12766547; doi:10.1111/dmcn.16416)
Supplement: Supplementary file 3 — Table S2: Clinical Data of the CLNet Cohort. [file DMCN-68-276-s006.xlsx]

## Sheet: Foglio1
Supporting Table S2. Clinical Data of the CLNet Cohort
				Age at Onset			Age at Death				Disease Duration				Disease Duration¥
	Overall n Pts		n Pts	Mean ± STD	Median (IQR)		n Pts	Mean ± STD	Median (IQR)		n Pts	Mean ± STD	Median (IQR)		n Pts	Mean ± STD	Median (IQR)
CLNet cohort	152		143	4.2 ± 2.6	4 (2.5-5)		55	16.3 ± 8.6	17 (9-21)		51	13.1 ± 7.2	13 (6.5-17)		107	13.2 ± 7	11 (7-19)
INCL	13		12	0.7 ± 0.4	0.9 (0.1-1)		8	8 ± 5.2	6.5 (4.4-11)		8	7.4 ± 5	6 (3.5-10.8)		12	7.5 ± 4.9	6.3 (3.5-10.8)
CLN1	7		7	0.9 ± 0.1	1 (0.9-1)		4	9.8 ± 6.2	8.5 (4.5-16.3)		4	8.8 ± 6.2	7.5 (3.5-15.3)		7	8.6 ± 5.8	8 (3-15)
vINCL	6		5	0.3 ± 0.3	0.1 (0.1-0.5)		4	6.3 ± 3.9	6.3 (2.5-10)		4	6.1 ± 3.9	6 (2.5-9.9)		5	6.1 ± 3.4	6 (3.5-8.8)
CLN10	5		4	0.1 ± 0	0.1 (0.1-0.1)		4	6.3 ± 3.9	6.3 (2.5-10)		4	6.1 ± 3.9	6 (2.5-9.9)		4	6.1 ± 3.9	6 (2.5-9.9)
CLN14	1		1	0.9	0.9		-	-	-		-	-	-		1	6	6
LINCL	101		95	3.5 ± 1.2	3.5 (2.5-4)		36	14 ± 5.1	14 (9.3-18)		32	11 ± 4.8	11 (6.6-15)		75	11.3 ± 4.8	10 (7-15)
CLN2	28		23	2.8 ± 1	3 (2-3.8)		13	10.2 ± 2.8	9 (9-11)		10	6.8 ± 1.7	6.8 (5.8-7.6)		19	8.3 ± 3.4	7 (6-9.5)
vLINCL	73		72	3.7 ± 1.2	4 (2.5-4.5)		23	16.2 ± 4.8	18 (12-19)		22	13 ± 4.5	14 (10-15.8)		56	12.3 ± 4.9	11.5 (8.1-15.9)
CLN1	8		8	2.7 ± 1	2.3 (2-3.6)		3	16.7 ± 0.6	17 (16-17)		3	14.5 ± 0.5	14.5 (14-15)		7	12.3 ± 3.5	14 (9-15)
CLN5	8		8	4.6 ± 0.7	4.5 (4-5)		-	-	-		-	-	-		7	8.4 ± 1.4	8 (7-9)
CLN6	22		22	3.8 ± 1.2	4 (3-4)		6	17.7 ± 3.1	18 (15.8-20.3)		6	14 ± 2.8	14.3 (11.5-16.6)		15	13.1 ± 3.6	12 (10-16.5)
CLN7	24		24	3.7 ± 1.2	3.8 (2.5-4.9)		9	15.2 ± 5.3	18 (10-19)		9	11.1 ± 5.5	13 (5.3-15.3)		19	12.4 ± 6.3	10 (7-19)
CLN8	9		8	3.5 ± 1.2	3.5 (2.3-4.8)		5	15.9 ± 7.2	19 (8.3-22)		4	14.5 ± 5.6	15.5 (8.8-19.3)		7	14.1 ± 5.6	16 (7-19)
CLN10	2		2	2.5 ± 0.7	2.5 (2-3)		-	-	-		-	-	-		1	11	11
JNCL	38		36	7.4 ± 2.6	7 (6-8.8)		11	29.7 ± 4.6	29 (27-35)		11	23.2 ± 4.3	23 (20-28)		20	23.6 ± 4.5	23.3 (19.3-28)
CLN3	24		22	6.4 ± 1.7	6.5 (5.4-8)		8	29.8 ± 4.9	30 (25.5-34.8)		8	24.2 ± 4.6	25.8 (20.8-28)		13	23.2 ± 4	23.5 (19.8-28)
vJNCL	14		14	8.9 ± 3.1	8.5 (6.9-12)		3	29.7 ± 4.6	27 (27-35)		3	20.7 ± 2.1	20 (19-23)		7	24.1 ± 5.6	23 (19-28)
CLN1	2		2	8 ± 1.4	8 (7-9)		1	27	27		1	20	20		2	19.5 ± 0.7	19.5 (19-20)
CLN2	4		4	6.5 ± 2.1	6.5 (4.5-8.5)		-	-	-		-	-	-		3	29.3 ± 4.2	28 (26-34)
CLN5	4		4	9.1 ± 4	7.5 (6.6-13.3)		1	27	27		1	19	19		1	19	19
CLN6	4		4	11.5 ± 1.7	12 (9.8-12.8)		1	35	35		1	23	23		1	23	23
Ages and Disease Duration are reported in years; n Pts, number of patients; STD, standard deviation of the mean; IQR, Interquartile range (25th-75th percentiles); Disease Duration¥ = includes died patients with a definite DD (n=51) and censored patients (n=56)
