# Supplementary material for: Age at onset and gene variants predict lifespan and disease duration in childhood neuronal ceroid lipofuscinoses
Source: Dev Med Child Neurol. 2025 Jul 24;68(2):276–86. doi: 10.1111/dmcn.16416 (PMC12766547; doi:10.1111/dmcn.16416)
Supplement: Supplementary file 4 — Table S3: Molecular Features of Variants Identified in the CLNet Cohort and Pathogenicty Score. [file DMCN-68-276-s003.xlsx]

## Sheet: Foglio1
Supporting Table S3. Molecular Features of Variants Identified in the CLNet Cohort and Pathogenicty Score
Gene (Transcripts NCBI Ref Sequence)	NCL Phenotype	Variant	DNA mutation	Effect on mRNA translation	Gene Product	Predicted protein changes		Varsome			Franklin
								ACMG Class	Score		ACMG Class
PPT1/CLN1	Infantile	c.18_30del#	DEL	NON	p.Cys6TrpfsTer27	trunc		PAT	13	PAT;13	PAT
NM_000310.4		c.124+1215_235-102del36Kb§	DEL	DEL	p.Asp43_Gly145del	del		PAT	10	PAT;10	PAT
		c.169dup	DUP	NON	p.Met57AsnfsTer45	trunc		PAT	13	PAT;13	PAT
		c.364A>T#	SUB	MIS	p.Arg122Trp	aa sub		PAT	12	PAT;12	PAT
		c.451C>T	SUB	NON	Arg151Ter	trunc		PAT	17	PAT;17	PAT
		c.722C>T	SUB	MIS	p.Ser241Leu	aa sub		VUS	5	VUS;5	LP
	Late Infantile	c.124+1215_235-102del36Kb§	DEL	DEL	p.Asp43_Gly145del	del		PAT	10	PAT;10	PAT
		c.125-15T>G#	SUB^	SSD (?)	possible aberrant splicing	dam?		LP	6	LP;6	PAT
		c.541G>T	SUB	MIS	p.Val181Leu	aa sub		PAT	18	PAT;18	PAT
		c.665T>C	SUB	MIS	p.Leu222Pro	aa sub		PAT	13	PAT;13	PAT
	Juvenile	c.363-3T>C	SUB^	SSD (?)	possible aberrant splicing	dam?		LBEN	-1	LBEN;-1	VUS
		c.541G>A	SUB	MIS	p.Val181Met	aa sub		PAT	18	PAT;18	PAT
CLN2/TPP1	Late Infantile	c.10C>T	SUB	NON	p.Gln4Ter	trunc		LP	9	LP;9	LP
NM_000391.4		c.196C>T	SUB	NON	p.Gln66Ter	trunc		PAT	13	PAT;13	PAT
		c.229G>A	SUB	MIS	p.Gly77Arg	aa sub		PAT	15	PAT;15	PAT
		c.299A>G	SUB	MIS	p.Gln100Arg	aa sub		BEN	-19	BEN;-19	BEN
		c.380G>A §§	SUB	MIS	p.Arg127Gln	aa sub		PAT	10	PAT;10	LP
		c.509-1G>A	SUB^	SSD	splice defect	dam		PAT	17	PAT;17	PAT
		c.509-1G>C	SUB^	SSD	splice site	dam		PAT	17	PAT;17	PAT
		c.622C>T	SUB	NON	p.Arg208Ter	trunc		PAT	17	PAT;17	PAT
		c.640C>T	SUB	NON	Gln214Ter	trunc		LP	9	LP;9	PAT
		c.790C>T §§	SUB	NON	p.Gln264Ter	trunc		PAT	10	PAT;10	PAT
		c.941_942del	DEL	NON	p.Glu314ValfsTer14	trunc		PAT	10	PAT;10	PAT
		c.972_979del	DEL	NON	p.Ser324ArgfsTer2	trunc		PAT	10	PAT;10	PAT
		c.986_993del	DEL	NON	p.Glu329AlafsTer12	trunc		LP	9	LP;9	PAT
		c.1062del	DEL	NON	p.Leu355SerfsTer72	trunc		LP	9	LP;9	LP
		c.1076-2A>T	SUB^	SSD	aberrant splicing	dam		PAT	10	PAT;10	PAT
		c.1094G>A	SUB	MIS	p.Cys365Tyr	aa sub		PAT	12	PAT;12	PAT
		c.1166G>A	SUB	MIS	p.Gly389Glu	aa sub		LP	8	LP;8	PAT
		c.1379G>A	SUB	NON	p.Trp460Ter	trunc		PAT	13	PAT;13	PAT
		c.1525C>T	SUB	NON	p.Gln509Ter	trunc		PAT	13	PAT;13	PAT
		c.1551+1G>C	SUB^	SSD	possible aberrant splicing	dam?		PAT	11	PAT;11	PAT
	Juvenile	c.380G>A §§	SUB	MIS	p.Arg127Gln	aa sub		PAT	10	PAT;10	LP
		c.790C>T §§	SUB	NON	p.Gln264Ter	trunc		PAT	10	PAT;10	PAT
		c.1340G>A	SUB	MIS	p.Arg447His	aa sub		PAT	13	PAT;13	PAT
CLN3	Juvenile	c.461-280_677+382del	DEL	NON	p.Gly154AlafsTer29	trunc		PAT	10	PAT;10	PAT
NM_001042432.2		c.161-1G>C [*]	SUB^	SSD	aberrant splicing	dam		LP	9	LP;9	PAT
[*] NM_001286105.2		c.258_259del [*]	DEL	NON	p.Gly87AspfsTer48	trunc		PAT	11	PAT;11	PAT
		c.374G>A	SUB	MIS	p.Ser125Asn	aa sub		VUS	5	VUS;5	VUS
		c.424del	DEL	NON	p.Val142LeufsTer39	trunc		PAT	13	PAT;13	PAT
		c.558_559del	DEL	NON	p.Gly187AspfsTer48	trunc		PAT	11	PAT;11	PAT
		c.607-14G>A [*]	SUB^	SSD	aberrant splicing	dam		LBEN	-1	LBEN;-1	VUS
		c.944dup	DUP	NON	p.His315GlnfsTer67	trunc		PAT	11	PAT;11	PAT
		c.1045_1050del	DEL	NON	p.Ala349_Leu350del	del (2 aa)		VUS	3	VUS;3	VUS
CLN5	Late Infantile	c.188G>A	SUB	MIS	p.Arg63His	aa sub		PAT	10	PAT;10	PAT
NM_006493		c.379dup	DUP	NON	p.Thr127AsnfsTer11	trunc		LP	9	LP;9	LP
		c.448C>T	SUB	NON	p.Arg150Ter	trunc		PAT	13	PAT;13	PAT
		c.467C>T	SUB	MIS	p.Pro156Leu	aa sub		LP	6	LP;6	VUS
		c.525del §§	DEL	NON	p.Trp175Ter	trunc		PAT	17	PAT;17	PAT
		c.625T>G §§	SUB	MIS	p.Tyr209Asp	aa sub		PAT	11	PAT;11	PAT
		c.956_959del	DEL	NON	p.Lys319SerfsTer15	trunc		PAT	13	PAT;13	PAT
		c.990G>A	SUB	NON	p.Trp330Ter	trunc		PAT	11	PAT;11	PAT
	Juvenile	c.525del §§	DEL	NON	p.Trp175Ter	trunc		PAT	17	PAT;17	PAT
		c.625T>G §§	SUB	MIS	p.Tyr209Asp	aa sub		PAT	11	PAT;11	PAT
		c.641T>A	SUB	MIS	p.Val214Glu	aa sub		VUS	4	VUS;4	VUS
		c.687C>G	SUB	NON	p.Tyr229Ter	trunc		PAT	10	PAT;10	LP
		c.974A>G	SUB	MIS	Tyr325Cys	aa sub		LP	6	LP;6	LP
CLN6	Late Infantile	c.184C>T	SUB	MIS	p.Arg62Cys	aa sub		LP	9	LP;9	PAT
NM_017882.3		c.200T>C	SUB	MIS	p.Leu67Pro	aa sub		VUS	5	VUS;5	VUS
		c.248A>T	SUB	MIS	p.Asp83Val	aa sub		VUS	4	VUS;4	VUS
		c.395_396del	DEL	NON	p.Ser132CysfsTer18	trunc		PAT	13	PAT;13	PAT
		c.406C>T	SUB	MIS	p.Arg136Cys	aa sub		PAT	10	PAT;10	PAT
		c.424dup	DUP	NON	p.Tyr142LeufsTer9	trunc		PAT	10	PAT;10	PAT
		c.426C>G	SUB	NON	p.Tyr142Ter	trunc		PAT	10	PAT;10	PAT
		c.485T>G	SUB	MIS	p.Leu162Arg	aa sub		LP	6	LP;6	LP
		c.519del	DEL	DEL	p.Asp173GlufsTer33	trunc		LP	9	LP;9	LP
		c.560T>C	SUB	MIS	p.Leu187Pro	aa sub		VUS	4	VUS;4	VUS
		c.606del	DEL	NON	p.Glu203ArgfsTer3	trunc		LP	9	LP;9	LP
		c.662A>G	SUB	MIS	p.Tyr221Cys	aa sub		LP	9	LP;9	LP
		c.700T>C	SUB	MIS	p.Phe234Leu	aa sub		VUS	4	VUS;4	VUS
		c.715_718del	DEL	NON	p.Phe239ProfsTer29	trunc		LP	9	LP;9	LP
		c.776G>T	SUB	MIS	p.Gly259Val	aa sub		LP	9	LP;9	LP
		c.794_796del	DEL	DEL	p.Ser265del	del (1 aa)		PAT	11	PAT;11	PAT
		c.896C>T	SUB	MIS	p.Pro299Leu	aa sub		PAT	11	PAT;11	PAT
	Juvenile	c.250T>C	SUB	MIS	p.Tyr84His	aa sub		VUS	4	VUS;4	LP
		c.486+28T>C	SUB^	SSD (?)	possible aberrant splicing	dam?		LBEN	-3	LBEN;-3	VUS
		c.712_713delTTinsAC	DEL-INS	MIS	p.Phe238Thr	aa sub		VUS	3	VUS;3	LP
		c.721A>C	SUB	MIS	p.Met241Val	aa sub		LP	7	LP;7	LP
		c.722T>C	SUB	MIS	p.Met241Thr	aa sub		PAT	10	PAT;10	PAT
CLN7/MSFD8	Late Infantile	c.2T>C	SUB	MIS	p.Met1Thr	aa sub		PAT	10	PAT;10	LP
NM_152778.4		c.103C>T	SUB	NON	p.Arg35Ter	trunc		PAT	13	PAT;13	PAT
		c.154G>A	SUB	MIS	p.Gly52Arg	aa sub		PAT	10	PAT;10	VUS
		c.416G>A	SUB	MIS	p.Arg139His	aa sub		LP	8	LP;8	PAT
		c.553+1G>C	SUB^	SSD	aberrant splicing	dam		LP	9	LP;9	LP
		c.627_643del	DEL	NON	p.Met209IlefsTer3	trunc		PAT	10	PAT;10	PAT
		c.754+2T>A	SUB^	SSD	aberrant splicing	dam		PAT	17	PAT;17	PAT
		c.863+1G>C	SUB^	SSD	aberrant splicing	dam		PAT	10	PAT;10	PAT
		c.863+3_863+4insT	INS	SSD	aberrant splicing	dam		VUS	1	VUS;1	VUS
		c.881C>A	SUB	MIS	p.Thr294Lys	aa sub		LP	9	LP;9	PAT
		c.929G>A	SUB	MIS	p.Gly310Asp	aa sub		LP	7	LP;7	VUS
		c.957_975dup	DUP	NON	p.Gly326SerfsTer9	trunc		LP	9	LP;9	LP
		c.1141G>T	SUB	NON	p.Glu381Ter	trunc		PAT	17	PAT;17	PAT
		c.1373C>A	SUB	MIS	Thr458Lys	aa sub		VUS	4	VUS;4	LP
		c.1406C>T	SUB	MIS	p.Pro469Leu	aa sub		VUS	5	VUS;5	VUS
		c.1444C>T	SUB	NON	p.Arg482Ter	trunc		PAT	13	PAT;13	PAT
CLN8	Late Infantile	c.66del	DEL	NON	p.Ile23SerfsTer5	trunc		LP	9	LP;9	PAT
NM_018941.4		c.88G>C	SUB	MIS	p.Ala30Pro	aa sub		VUS	4	VUS;4	VUS
		c.180_182del [c.181_183del]	DEL	DEL	p.Lys61del	del (1 aa)		VUS	3	VUS;3	LP
		c.209G>A	SUB	MIS	p.Arg70His	aa sub		PAT	12	PAT;12	PAT
		c.245T>C	SUB	MIS	p.Leu82Pro	aa sub		LP	6	LP;6	VUS
		c.298C>T	SUB	NON	p.Gln100Ter	trunc		LP	9	LP;9	LP
		c.473A>G	SUB	MIS	p.Tyr158Cys	aa sub		PAT	11	PAT;11	PAT
		c.581A>G	SUB	MIS	p.Gln194Arg	aa sub		VUS	5	VUS;5	VUS
		c.611G>A	SUB	MIS	p.Arg204His	aa sub		PAT	11	PAT;11	PAT
CTSD/CLN10	Infantile	c.205G>A#	SUB	MIS	p.Glu69Lys	aa sub		LP	6	LP;6	LP
NM_001909.5		c.268dup	DUP	NON	p.Gln90ProfsTer50	trunc		PAT	11	PAT;11	PAT
		c.944T>A	SUB	MIS	p.Ile315Asn	aa sub		VUS	5	VUS;5	VUS
		c.1061A>G	SUB	MIS	p.Tyr354Cys	aa sub		VUS	5	VUS;5	VUS
	Late Infantile	c.299C>T	SUB	MIS	p.Ser100Phe	aa sub		LP	7	LP;7	LP
		c.1196G>A	SUB	MIS	p.Arg399His	aa sub		VUS	5	VUS;5	VUS
KCTD7/CLN14	Infantile	c.172G>A	SUB	MIS	p.Gly58Arg	aa sub		LP	8	LP;8	VUS
NM_153033.5
Variant: § variant detected in both Infantile and Late infantile forms; §§ variants detected in both Late infantile and Juvenile forms. DNA mutation: SUB, nucleotide substitution; SUB^, nucleotide substitution in intronic region; DEL, deletion; DUP, duplication; DEL-INS, deletion and insertion. Effect on mRNA translation: NON, nonsene; MIS, missense; DEL, deletion; SSD, mutation leading to a spli…
