# Supplementary material for: Age at onset and gene variants predict lifespan and disease duration in childhood neuronal ceroid lipofuscinoses
Source: Dev Med Child Neurol. 2025 Jul 24;68(2):276–86. doi: 10.1111/dmcn.16416 (PMC12766547; doi:10.1111/dmcn.16416)
Supplement: Supplementary file 5 — Table S4: Percentage distribution of variants, classified according to the molecular features (types of DNA mutation, effects of mRNA translation into protein) and pathogenicity score. [file DMCN-68-276-s005.xlsx]

## Sheet: Foglio1
Supporting Table S4 - Percentage distribution of variants, classified according to the molecular features (types of DNA mutation, effects of mRNA translation into protein) and pathogenicity score
	DNA mutation							Effect on Translation					Pathogenicity
	SUB	SUB^	DEL	DUP	INS	DEL-INS		NON	MIS	DEL	SSD		PAT	LP	VUS	LBEN	BEN
CLNet cohort	61.2613	10.8108	20.7207	5.40541	0.900901	0.900901		36.9369	46.8468	4.5045	11.7117		53.1532	26.1261	17.1171	2.7027	0.900901
INCL	63.6364	0	18.1818	18.1818	0	0		36.3636	54.5455	9.09091	0		54.5455	18.1818	27.2727	0	0
CLN1	50	0	33.3333	16.6667	0	0		50	33.3333	16.6667	0		83.3333	0	16.6667	0	0
CLN10	75	0	0	25	0	0		25	75	0	0		25	25	50	0	0
CLN14	100	0	0	0	0	0		0	100	0	0		0	100	0	0	0
LINCL	64.4737	10.5263	19.7368	3.94737	1.31579	0		36.8421	46.0526	5.26316	11.8421		52.6316	31.5789	14.4737	0	1.31579
CLN1	50	25	25	0	0	0		0	50	25	25		75	25	0	0	0
CLN2	60	20	20	0	0	0		55	25	0	20		70	25	0	0	5
CLN5	62.5	0	25	12.5	0	0		62.5	37.5	0	0		75	25	0	0	0
CLN6	64.7059	0	29.4118	5.88235	0	0		29.4118	58.8235	11.7647	0		35.2941	41.1765	23.5294	0	0
CLN7	62.5	18.75	6.25	6.25	6.25	0		31.25	43.75	0	25		50	31.25	18.75	0	0
CLN8	77.7778	0	22.2222	0	0	0		22.2222	66.6667	11.1111	0		33.3333	33.3333	33.3333	0	0
CLN10	100	0	0	0	0	0		0	100	0	0		0	50	50	0	0
JNCL	50	16.6667	25	4.16667	0	4.16667		37.5	45.8333	0	16.6667		54.1667	12.5	20.8333	12.5	0
CLN1	50	50	0	0	0	0		0	50	0	50		50	0	0	50	0
CLN2	100	0	0	0	0	0		33.3333	66.6667	0	0		100	0	0	0	0
CLN3	11.1111	22.2222	55.5556	11.1111	0	0		66.6667	11.1111	0	22.2222		55.5556	11.1111	22.2222	11.1111	0
CLN5	80	0	20	0	0	0		40	60	0	0		60	20	20	0	0
CLN6	60	20	0	0	0	20		0	80	0	20		20	20	40	20	0
DNA mutation: SUB, nucleotide substitution; SUB^, nucleotide substitution in intronic region; DEL, deletion; DUP, duplication; DEL-INS, deletion and insertion. Effect on mRNA translation: NON, nonsene; MIS, missense; DEL, deletion; SSD, mutation leading to a splice site defect. ACMG Classification: PAT, pathogenic; LP, likely pathogenic; VUS, variant of uncertain significance; LBEN, likely benign…
