# Supplementary material for: Age at onset and gene variants predict lifespan and disease duration in childhood neuronal ceroid lipofuscinoses
Source: Dev Med Child Neurol. 2025 Jul 24;68(2):276–86. doi: 10.1111/dmcn.16416 (PMC12766547; doi:10.1111/dmcn.16416)
Supplement: Supplementary file 6 — Table S5: Percentage distribution of genotypes, classified according to the molecular features (effects of mRNA translation into protein) and pathogenicity score. [file DMCN-68-276-s002.xlsx]

## Sheet: Foglio1
Supporting Table S5 - Percentage distribution of genotypes, classified according to the molecular features (effects of mRNA translation into protein) and pathogenicity score
	Effect on Translation										Pathogenicity
	NON / NON	MIS / MIS	DEL / DEL	SSD / SSD	NON / MIS	NON / DEL	NON / SSD	MIS / DEL	MIS / SSD		PAT/PAT	PAT/LP	LP/LP	PAT/VUS	LP/VUS	VUS/VUS	PAT/LBEN	LP/BEN	LBEN/LBEN
CLNet cohort	31.5436	34.2282	1.34228	8.05369	14.7651	1.34228	2.01342	1.34228	5.36913		55.0336	6.71141	15.4362	4.69799	4.69799	9.39597	2.01342	0.671141	1.34228
INCL	30.7692	53.8462	0	0	7.69231	7.69231	0	0	0		46.1538	0	15.3846	7.69231	0	30.7692	0	0	0
CLN1	57.1429	28.5714	0	0	0	14.2857	0	0	0		85.7143	0	0	0	0	14.2857	0	0	0
CLN10	0	80	0	0	20	0	0	0	0		0	0	20	20	0	60	0	0	0
CLN14	0	100	0	0	0	0	0	0	0		0	0	100	0	0	0	0	0	0
LINCL	24.4898	38.7755	2.04082	10.2041	15.3061	0	2.04082	2.04082	5.10204		52.0408	8.16327	21.4286	3.06122	6.12245	8.16327	0	1.02041	0
CLN1	0	62.5	0	25	0	0	0	12.5	0		75	0	25	0	0	0	0	0	0
CLN2	40	28	0	8	16	0	8	0	0		72	12	12	0	0	0	0	4	0
CLN5	50	25	0	0	25	0	0	0	0		75	0	25	0	0	0	0	0	0
CLN6	18.1818	40.9091	4.54545	0	31.8182	0	0	4.54545	0		40.9091	18.1818	22.7273	4.54545	0	13.6364	0	0	0
CLN7	20.8333	33.3333	0	25	0	0	0	0	20.8333		37.5	0	29.1667	8.33333	12.5	12.5	0	0	0
CLN8	11.1111	55.5556	11.1111	0	22.2222	0	0	0	0		33.3333	11.1111	22.2222	0	11.1111	22.2222	0	0	0
CLN10	0	100	0	0	0	0	0	0	0		0	0	0	0	100	0	0	0	0
JNCL	50	15.7895	0	5.26316	15.7895	2.63158	2.63158	0	7.89474		65.7895	5.26316	0	7.89474	2.63158	5.26316	7.89474	0	5.26316
CLN1	0	0	0	0	0	0	0	0	100		0	0	0	0	0	0	100	0	0
CLN2	0	25	0	0	75	0	0	0	0		100	0	0	0	0	0	0	0	0
CLN3	79.1667	0	0	8.33333	4.16667	4.16667	4.16667	0	0		79.1667	4.16667	0	8.33333	0	0	0	0	8.33333
CLN5	0	50	0	0	50	0	0	0	0		50	25	0	25	0	0	0	0	0
CLN6	0	75	0	0	0	0	0	0	25		0	0	0	0	25	50	25	0	0
Effect on mRNA translation: NON, nonsene; MIS, missense; DEL, deletion; SSD, mutation leading to a splice site defect. ACMG Classification: PAT, pathogenic; LP, likely pathogenic; VUS, variant of uncertain significance; LBEN, likely benign; BEN, benign.
